# Supplementary material for: Expression, Purification, and Comparative Inhibition of Helicobacter pylori Urease by Regio-Selectively Alkylated Benzimidazole 2-Thione Derivatives
Source: Molecules. 2022 Jan 27;27(3):865. doi: 10.3390/molecules27030865 (PMC8838460; doi:10.3390/molecules27030865)
Supplement: Supplementary file 1 [file molecules-27-00865-s001.zip]

Archive with 1 entries (1 files):
- molecules-1522720-supplementary.pdf
